# Supplementary material for: Over-ground walking or robot-assisted gait training in people with .multiple sclerosis: does the effect depend on baseline walking speed and disease related disabilities? A systematic review and meta-regression
Source: BMC Neurol. 2019 May 8;19:93. doi: 10.1186/s12883-019-1321-7 (PMC6506946; doi:10.1186/s12883-019-1321-7)
Supplement: Supplementary file 4 — Data set RAGT CGT, the data set used for the analyses (CSV 2 kb) [file 12883_2019_1321_MOESM4_ESM.csv]

studlab	year	te	sete	lowerte	upperte	weight	tepooled	lowerpooled	upperpooled	weightpooled	edss	speed	outcome
Beer 2008	2008	-.69999999	.40259999	-1.4890815	.089081503	13.920775	-.077918522	-.50693446	.35109743	100	6.5	.23	short distance
Giesser 2011	2011	-.36000001	.33669999	-1.0199199	.29991987	16.21623	-.077918522	-.50693446	.35109743	100	6.3000002		short distance
Lo 2008	2008	.88999999	.59689999	-.27990249	2.0599024	8.899353	-.077918522	-.50693446	.35109743	100	5	.77999997	short distance
Schwartz 2012	2012	.47999999	.38780001	-.28007403	1.240074	14.410557	-.077918522	-.50693446	.35109743	100	6.0999999	.50999999	short distance
Straudi 2013	2013	-.63	.51529998	-1.6399695	.37996945	10.703673	-.077918522	-.50693446	.35109743	100	5.8000002	.505	short distance
Straudi 2015	2015	-.45910001	.29300001	-1.0333694	.11516945	17.881643	-.077918522	-.50693446	.35109743	100	6.4000001	.51999998	short distance
Vaney 2012	2012	.44	.29080001	-.12995753	1.0099576	17.96777	-.077918522	-.50693446	.35109743	100	5.8000002	.55755103	short distance
Beer 2008	2008	-.40099999	.39340001	-1.1720499	.37004983	12.121868	-.24092785	-.67019993	.18834426	100	6.5	.23	long distance
Giesser 2011	2011	-.27000001	.33160001	-.91992408	.37992406	13.669548	-.24092785	-.67019993	.18834426	100	6.3000002		long distance
Lo 2008	2008	.31	.56120002	-.78993177	1.4099318	8.6290455	-.24092785	-.67019993	.18834426	100	5	.77999997	long distance
Pompa 2016	2016	-.66589999	.31420001	-1.2817206	-.05007932	14.121737	-.24092785	-.67019993	.18834426	100	6.5999999	.31069767	long distance
Schwartz 2012	2012	.38999999	.35710001	-.30990314	1.0899031	13.018066	-.24092785	-.67019993	.18834426	100	6.0999999	.50999999	long distance
Straudi 2013	2013	-1.14	.52039999	-2.1599653	-.12003474	9.3730984	-.24092785	-.67019993	.18834426	100	5.8000002	.505	long distance
Straudi 2015	2015	-.79689997	.30109999	-1.3870451	-.20675483	14.464974	-.24092785	-.67019993	.18834426	100	6.4000001	.51999998	long distance
Vaney 2012	2012	.56999999	.29589999	-.0099533396	1.1499534	14.601663	-.24092785	-.67019993	.18834426	100	5.8000002	.55755103	long distance
